# Supplementary material for: 1-Bromo-4-chloro-2,5-dimethoxy­benzene
Source: Acta Crystallogr Sect E Struct Rep Online. 2010 Jan 13;66(Pt 2):o339. doi: 10.1107/S1600536810000504 (PMC2979742; doi:10.1107/S1600536810000504)
Supplement: Supplementary file 1 [file e-66-0o339-sup1.cif]

##############################################################################
###                                                                        ###
###        Electronic paper (Acta Crystallographica Section E)             ###
###                                                                        ###
##############################################################################
#                                                                            #
# This CIF contains the data in a paper accepted for publication in Acta     #
# Crystallographica Section E. It conforms to the requirements of Notes      #
# for Authors for Section E, and has been peer reviewed under the auspices   #
# of the IUCr Commission on Journals.                                        #
#                                                                            #
# Full details of the Crystallographic Information File format               #
# are given in the paper "The Crystallographic Information File (CIF):       #
# a New Standard Archive File for Crystallography" by S. R. Hall, F. H.      #
# Allen and I. D. Brown [Acta Cryst. (1991), A47, 655-685].                  #
#                                                                            #
# The current version of the core CIF dictionary is obtainable from          #
# ftp://ftp.iucr.org/pub/cif_core.dic. The current version number is 2.4.    #
#                                                                            #
# Software is freely available for graphical display of the structure(s) in  #
# this CIF.  For information consult the CIF home page http://www.iucr.org/  #
# cif/home.html                                                              #
#                                                                            #
# This file may be used for bona fide research purposes within the           #
# scientific community so long as proper attribution is given to the journal # 
# article from which it was obtained.                                        #
#                                                                            #
##############################################################################
                                             
data_I
_audit_creation_method     SHELXL-97
_chemical_name_systematic
;
1-Bromo-4-chloro-2,5-dimethoxybenzene
;
_chemical_name_common     ?
_chemical_formula_moiety     'C8 H8 Br Cl O2'
_chemical_formula_sum     'C8 H8 Br Cl O2'
_chemical_formula_iupac     'C8 H8 Br Cl O2'
_chemical_formula_weight     251.50
_chemical_melting_point     ?
_symmetry_cell_setting     monoclinic
_symmetry_space_group_name_H-M     'P 21/n'
_symmetry_space_group_name_Hall     '-P 2yn'
loop_
    _symmetry_equiv_pos_as_xyz
    'x, y, z'
    '-x+1/2, y+1/2, -z+1/2'
    '-x, -y, -z'
    'x-1/2, -y-1/2, z-1/2'
_cell_length_a     6.3804(7)
_cell_length_b     8.2586(10)
_cell_length_c     8.6337(11)
_cell_angle_alpha     90.00
_cell_angle_beta     90.853(6)
_cell_angle_gamma     90.00
_cell_volume     454.89(9)
_cell_formula_units_Z     2
_cell_measurement_reflns_used     1051
_cell_measurement_theta_min     1.00
_cell_measurement_theta_max     27.48
_cell_measurement_temperature     90.0(2)
_exptl_crystal_description     block
_exptl_crystal_colour     colourless
_exptl_crystal_size_max     0.25
_exptl_crystal_size_mid     0.22
_exptl_crystal_size_min     0.22
_exptl_crystal_density_diffrn     1.836
_exptl_crystal_density_meas     ?
_exptl_crystal_density_method     'not measured'
_exptl_crystal_F_000     248
_exptl_absorpt_coefficient_mu     4.766
_exptl_absorpt_correction_type     multi-scan
_exptl_absorpt_process_details     '(SADABS; Sheldrick, 1996)'
_exptl_absorpt_correction_T_min     0.310
_exptl_absorpt_correction_T_max     0.350
_exptl_special_details
;
The crystals were of surprisingly poor quality, with diffraction spots around
3\% wide. Nevertheless, because the cell is quite small there were no problems
with reflection overlap.
;
_diffrn_ambient_temperature     90.0(2)
_diffrn_radiation_type     MoK\a
_diffrn_radiation_wavelength     0.71073
_diffrn_radiation_source     'fine-focus sealed tube'
_diffrn_radiation_monochromator     graphite
_diffrn_measurement_device_type     'Nonius KappaCCD diffractometer'
_diffrn_measurement_method     '\w scans at fixed \c = 55\%'
_diffrn_detector_area_resol_mean     18
_diffrn_reflns_number     1938
_diffrn_reflns_av_R_equivalents     0.0321
_diffrn_reflns_av_sigmaI/netI     0.0449
_diffrn_reflns_theta_min     3.41
_diffrn_reflns_theta_max     27.30
_diffrn_reflns_theta_full     27.30
_diffrn_measured_fraction_theta_max     .996
_diffrn_measured_fraction_theta_full     .996
_diffrn_reflns_limit_h_min     -8
_diffrn_reflns_limit_h_max     8
_diffrn_reflns_limit_k_min     -10
_diffrn_reflns_limit_k_max     10
_diffrn_reflns_limit_l_min     -11
_diffrn_reflns_limit_l_max     11
_diffrn_standards_number     0
_diffrn_standards_interval_count     .
_diffrn_standards_interval_time     .
_diffrn_standards_decay_%     ?
_refine_special_details
;
Refinement of <i>F</i>^2^ against ALL reflections. The weighted <i>R</i>-factor
<i>wR</i> and goodness of fit <i>S</i> are based on <i>F</i>^2^, conventional
<i>R</i>-factors <i>R</i> are based on <i>F</i>, with <i>F</i> set to zero for
negative <i>F</i>^2^. The threshold expression of <i>F</i>^2^ >
2\s(<i>F</i>^2^) is used only for calculating <i>R</i>-factors(gt) <i>etc</i>.
and is not relevant to the choice of reflections for refinement.
<i>R</i>-factors based on <i>F</i>^2^ are statistically about twice as large
as those based on <i>F</i>, and <i>R</i>- factors based on ALL data will be
even larger.
The structure straddles an inversion centre but the molecule itself does not
possess inversion point symmetry, thus it is forced to be disordered in the
crystal. This disorder places Cl and Br atoms at 50% occupancy in essentially
the same position. For refinement, the C---Cl distance was restrained to be
0.916 times that of the C---Br distance. The ratio used was taken from the
International Tables volume C. Further, anisotropic displacement parameters
for the Br and Cl atoms were made equal.
;
_reflns_number_total     1021
_reflns_number_gt     824
_reflns_threshold_expression     I>2\s(I)
_refine_ls_structure_factor_coef     Fsqd
_refine_ls_matrix_type     full
_refine_ls_R_factor_all     0.0461
_refine_ls_R_factor_gt     0.0300
_refine_ls_wR_factor_gt     0.0633
_refine_ls_wR_factor_ref     0.0690
_refine_ls_goodness_of_fit_ref     1.036
_refine_ls_restrained_S_all     1.036
_refine_ls_number_reflns     1021
_refine_ls_number_parameters     61
_refine_ls_number_restraints     2
_refine_ls_hydrogen_treatment     constr
_refine_ls_weighting_scheme     calc
_refine_ls_weighting_details
         'calc w=1/[\s^2^(Fo^2^)+(0.0274P)^2^+0.2316P] where P=(Fo^2^+2Fc^2^)/3'
_atom_sites_solution_hydrogens     geom
_atom_sites_solution_primary     direct
_atom_sites_solution_secondary     difmap
_refine_ls_shift/su_max     0.001
_refine_ls_shift/su_mean     0.000
_refine_diff_density_max     .573
_refine_diff_density_min     -.488
_refine_ls_extinction_method     'SHELXL97 (Sheldrick, 2008)'
_refine_ls_extinction_coef     0.010(2)
_refine_ls_extinction_expression
                                  'Fc^*^=kFc[1+0.001xFc^2^\l^3^/sin(2\q)]^-1/4^'
loop_
    _atom_type_symbol
    _atom_type_description
    _atom_type_scat_dispersion_real
    _atom_type_scat_dispersion_imag
    _atom_type_scat_source
    'C' 'C' .0033 .0016 'International Tables Vol C Tables 4.2.6.8 and 6.1.1.4'
    'H' 'H' .0000 .0000 'International Tables Vol C Tables 4.2.6.8 and 6.1.1.4'
    'O' 'O' .0106 .0060 'International Tables Vol C Tables 4.2.6.8 and 6.1.1.4'
    'Cl' 'Cl' .1484 .1585
                         'International Tables Vol C Tables 4.2.6.8 and 6.1.1.4'
    'Br' 'Br' -.2901 2.4595
                         'International Tables Vol C Tables 4.2.6.8 and 6.1.1.4'
_computing_data_collection     'COLLECT (Nonius, 1998)'
_computing_cell_refinement     'SCALEPACK (Otwinowski & Minor, 1997)'
_computing_data_reduction     'DENZO-SMN (Otwinowski & Minor, 1997)'
_computing_structure_solution     'SHELXS97 (Sheldrick, 2008)'
_computing_structure_refinement     'SHELXL97 (Sheldrick, 2008)'
_computing_molecular_graphics     'XP in SHELXTL (Sheldrick, 2008)'
_computing_publication_material
;
SHELX97 (Sheldrick, 2008) and local procedures
;
loop_
    _atom_site_type_symbol
    _atom_site_label
    _atom_site_fract_x
    _atom_site_fract_y
    _atom_site_fract_z
    _atom_site_U_iso_or_equiv
    _atom_site_adp_type
    _atom_site_calc_flag
    _atom_site_refinement_flags
    _atom_site_occupancy
    _atom_site_disorder_assembly
    _atom_site_disorder_group
    Br Br1 0.7756(12) 0.2627(9) 0.7207(9) 0.0235(3) Uani d PD 0.50 A 1
    Cl Cl1 0.760(3) 0.271(2) 0.711(2) 0.0235(3) Uani d PD 0.50 A 2
    O O1 0.6036(3) 0.5566(2) 0.19443(19) 0.0247(4) Uani d . 1 A .
    C C1 0.6144(4) 0.3987(3) 0.5927(3) 0.0212(6) Uani d D 1 . .
    C C2 0.6749(4) 0.4217(3) 0.4409(3) 0.0213(6) Uani d . 1 A .
    H H2 0.7945 0.3673 0.4023 0.026 Uiso calc R 1 . .
    C C3 0.5597(4) 0.5244(3) 0.3457(3) 0.0208(6) Uani d . 1 . .
    C C4 0.7634(4) 0.4604(3) 0.1242(3) 0.0281(6) Uani d . 1 . .
    H H4A 0.8990 0.4839 0.1740 0.042 Uiso calc R 1 A .
    H H4B 0.7701 0.4861 0.0136 0.042 Uiso calc R 1 . .
    H H4C 0.7302 0.3454 0.1371 0.042 Uiso calc R 1 . .
loop_
    _atom_site_aniso_label
    _atom_site_aniso_U_11
    _atom_site_aniso_U_22
    _atom_site_aniso_U_33
    _atom_site_aniso_U_12
    _atom_site_aniso_U_13
    _atom_site_aniso_U_23
    Br1 0.0261(12) 0.0218(8) 0.0226(10) 0.0081(6) -0.0047(6) 0.0023(5)
    Cl1 0.0261(12) 0.0218(8) 0.0226(10) 0.0081(6) -0.0047(6) 0.0023(5)
    O1 0.0299(11) 0.0221(10) 0.0222(10) 0.0029(8) 0.0045(8) 0.0016(7)
    C1 0.0221(14) 0.0181(13) 0.0232(14) -0.0004(10) -0.0038(10) -0.0013(10)
    C2 0.0214(14) 0.0165(13) 0.0259(14) 0.0000(10) 0.0005(10) -0.0043(10)
    C3 0.0230(14) 0.0162(12) 0.0232(13) -0.0037(10) 0.0012(10) -0.0016(10)
    C4 0.0278(16) 0.0314(15) 0.0254(15) 0.0043(12) 0.0069(12) -0.0011(12)
_geom_special_details
;
All e.s.d.'s (except the e.s.d. in the dihedral angle between two l.s. planes)
are estimated using the full covariance matrix. The cell e.s.d.'s are taken
into account individually in the estimation of e.s.d.'s in distances, angles
and torsion angles; correlations between e.s.d.'s in cell parameters are only
used when they are defined by crystal symmetry. An approximate (isotropic)
treatment of cell e.s.d.'s is used for estimating e.s.d.'s involving l.s.
planes.
;
loop_
    _geom_bond_atom_site_label_1
    _geom_bond_atom_site_label_2
    _geom_bond_site_symmetry_2
    _geom_bond_distance
    _geom_bond_publ_flag
    Br1 C1 . 1.872(4) ?
    Cl1 C1 . 1.727(9) ?
    O1 C3 . 1.366(3) ?
    O1 C4 . 1.434(3) ?
    C1 C2 . 1.385(3) ?
    C1 C3 3_666 1.392(3) ?
    C2 C3 . 1.385(3) ?
    C2 H2 . 0.9500 ?
    C3 C1 3_666 1.392(3) ?
    C4 H4A . 0.9800 ?
    C4 H4B . 0.9800 ?
    C4 H4C . 0.9800 ?
loop_
    _geom_angle_atom_site_label_1
    _geom_angle_atom_site_label_2
    _geom_angle_atom_site_label_3
    _geom_angle_site_symmetry_1
    _geom_angle_site_symmetry_3
    _geom_angle
    _geom_angle_publ_flag
    C3 O1 C4 . . 116.95(19) ?
    C2 C1 C3 . 3_666 122.3(2) ?
    C2 C1 Cl1 . . 119.2(8) ?
    C3 C1 Cl1 3_666 . 118.5(8) ?
    C2 C1 Br1 . . 118.8(3) ?
    C3 C1 Br1 3_666 . 118.9(3) ?
    C3 C2 C1 . . 119.5(2) ?
    C3 C2 H2 . . 120.2 ?
    C1 C2 H2 . . 120.2 ?
    O1 C3 C2 . . 124.9(2) ?
    O1 C3 C1 . 3_666 116.9(2) ?
    C2 C3 C1 . 3_666 118.2(2) ?
    O1 C4 H4A . . 109.5 ?
    O1 C4 H4B . . 109.5 ?
    H4A C4 H4B . . 109.5 ?
    O1 C4 H4C . . 109.5 ?
    H4A C4 H4C . . 109.5 ?
    H4B C4 H4C . . 109.5 ?
loop_
    _geom_torsion_atom_site_label_1
    _geom_torsion_atom_site_label_2
    _geom_torsion_atom_site_label_3
    _geom_torsion_atom_site_label_4
    _geom_torsion_site_symmetry_1
    _geom_torsion_site_symmetry_2
    _geom_torsion_site_symmetry_3
    _geom_torsion_site_symmetry_4
    _geom_torsion
    _geom_torsion_publ_flag
    C3 C1 C2 C3 3_666 . . . 0.1(4) ?
    Cl1 C1 C2 C3 . . . . -179.7(8) ?
    Br1 C1 C2 C3 . . . . -178.7(3) ?
    C4 O1 C3 C2 . . . . 8.7(4) ?
    C4 O1 C3 C1 . . . 3_666 -171.2(2) ?
    C1 C2 C3 O1 . . . . -180.0(2) ?
    C1 C2 C3 C1 . . . 3_666 -0.1(4) ?
data_global
_journal_date_recd_electronic     2009-12-15
_journal_date_accepted     2010-01-05
_journal_name_full     'Acta Crystallographica, Section E'
_journal_year     2010
_journal_volume     66
_journal_issue      2
_journal_page_first     o339
_journal_page_last     o339
_journal_paper_category     QO
_journal_coeditor_code     SI2231
_publ_contact_author_name     'Hans-Joachim Lehmler'
_publ_contact_author_address
;The University of Iowa
Department of Occupational and Environmental Health
100 Oakdale Campus, 124 IREH
Iowa City, IA 52242-5000
USA
;
_publ_contact_author_email     hans-joachim-lehmler@uiowa.edu
_publ_contact_author_fax     '1 (319) 335-4290'
_publ_contact_author_phone     '1 (319) 335-4211'
_publ_section_title
;
1-Bromo-4-chloro-2,5-dimethoxybenzene
;
loop_
    _publ_author_name
    _publ_author_footnote
    _publ_author_address
    'Song, Yang' .
;
College of Pharmaceutical Sciences
Southwest University
Chong Qing 400716
People's Republic of China
;
    'Parkin, Sean' .
;
Department of Chemistry
University of Kentucky
Lexington, KY 40506-0055
USA
;
    'Lehmler, Hans-Joachim' .
;
Department of Occupational and Environmental Health
The University of Iowa
100 Oakdale Campus, 124 IREH
Iowa City, IA 52242-5000
USA
;
_publ_section_synopsis     .
