# Supplementary material for: 1-Bromo-4-chloro-2,5-dimethoxy­benzene
Source: Acta Crystallogr Sect E Struct Rep Online. 2010 Jan 13;66(Pt 2):o339. doi: 10.1107/S1600536810000504 (PMC2979742; doi:10.1107/S1600536810000504)
Supplement: Supplementary file 2 [file e-66-0o339-Isup2.hkl]

# 
# h,k,l, Fc-squared, Fo-squared, sigma(Fo-squared) and status flag 
# 
data_I
_shelx_title ' k07108 - P21/n' 
_shelx_refln_list_code          4 
_shelx_F_calc_maximum      119.78 
_exptl_crystal_F_000       248.00 
_reflns_d_resolution_high   .7749 
 
loop_ 
 _symmetry_equiv_pos_as_xyz 
 'x, y, z' 
 '-x+1/2, y+1/2, -z+1/2' 
 '-x, -y, -z' 
 'x-1/2, -y-1/2, z-1/2' 
 
_cell_length_a     6.3804 
_cell_length_b     8.2586 
_cell_length_c     8.6337 
_cell_angle_alpha  90.000 
_cell_angle_beta   90.853 
_cell_angle_gamma  90.000 
 
_shelx_F_squared_multiplier     1.000 
 
loop_ 
 _refln_index_h 
 _refln_index_k 
 _refln_index_l 
 _refln_F_squared_calc 
 _refln_F_squared_meas 
 _refln_F_squared_sigma 
 _refln_observed_status 
   2   0   0     8121.74     8264.86    184.99 o 
   4   0   0     1125.77     1122.04     33.08 o 
   6   0   0      991.90     1047.87     51.36 o 
   8   0   0       91.56       64.81     31.36 o 
   1   1   0     2850.59     2762.89     46.94 o 
   2   1   0      253.30      258.73      4.51 o 
   3   1   0       70.82       82.12      2.12 o 
   4   1   0      448.05      429.41      9.87 o 
   5   1   0      244.15      231.87      7.85 o 
   6   1   0      591.99      635.06     20.05 o 
   7   1   0        3.88       -1.85      8.76 o 
   8   1   0      274.87      256.70     26.93 o 
   0   2   0      187.53      179.32      3.96 o 
   1   2   0     1719.64     1645.79     33.47 o 
   2   2   0     4594.41     4620.80     80.08 o 
   3   2   0      477.77      491.23      8.23 o 
   4   2   0     2197.84     2307.85     52.29 o 
   5   2   0         .47        9.18     10.58 o 
   6   2   0      205.80      211.64     10.72 o 
   7   2   0        1.15      -11.93     15.38 o 
   8   2   0       87.71       51.35     17.11 o 
   1   3   0      324.13      327.52      6.60 o 
   2   3   0      227.50      238.34      9.29 o 
   3   3   0       19.53       19.63      2.37 o 
   4   3   0     1054.59     1065.88     27.22 o 
   5   3   0       17.31       20.11      5.65 o 
   6   3   0      311.11      315.43     16.27 o 
   7   3   0       71.88       89.72     40.90 o 
   0   4   0     4280.15     4342.01    176.32 o 
   1   4   0      229.12      232.41      4.15 o 
   2   4   0     2341.36     2356.53     50.73 o 
   3   4   0        2.15         .65      2.32 o 
   4   4   0     1736.48     1805.83     43.45 o 
   5   4   0      126.63      146.24     11.24 o 
   6   4   0      551.99      573.81     41.60 o 
   7   4   0       16.60       24.58     13.53 o 
   1   5   0      123.23      125.52      2.83 o 
   2   5   0      515.25      523.23     11.70 o 
   3   5   0      517.00      512.86     12.96 o 
   4   5   0       37.95       49.71      7.96 o 
   5   5   0      110.96      107.16      9.28 o 
   6   5   0      207.94      192.45     15.97 o 
   7   5   0       33.80       26.86     25.34 o 
   0   6   0     2720.82     2819.93     79.20 o 
   1   6   0      461.06      486.70     13.78 o 
   2   6   0     1550.03     1566.58     30.19 o 
   3   6   0     1251.03     1284.64     32.59 o 
   4   6   0      291.81      296.93     21.70 o 
   5   6   0      106.40      119.27     10.38 o 
   6   6   0      143.33      137.99     15.46 o 
   1   7   0        4.62       11.30      4.83 o 
   2   7   0       72.71       83.29     28.09 o 
   3   7   0        5.50       15.83      6.09 o 
   4   7   0      193.20      176.73     10.01 o 
   5   7   0      150.75      138.48     11.57 o 
   6   7   0       90.93      103.00     16.57 o 
   0   8   0      317.29      372.55     34.00 o 
   1   8   0      761.51      825.27     23.64 o 
   2   8   0      387.97      395.83     14.65 o 
   3   8   0       39.81       63.80     17.38 o 
   4   8   0      346.75      354.50     17.47 o 
   5   8   0       57.82       82.00     11.76 o 
   1   9   0       22.23       20.78      9.41 o 
   2   9   0      123.79       94.59     14.32 o 
   3   9   0       91.97       97.35     16.80 o 
   4   9   0       20.28       23.99     19.86 o 
   0  10   0      216.20      223.24     24.31 o 
   1  10   0      271.94      302.22     29.80 o 
   2  10   0      180.09      170.68     27.44 o 
  -7   0   1      108.63      142.69     15.42 o 
  -5   0   1      456.51      441.98     20.15 o 
  -3   0   1     5565.21     5924.77    146.98 o 
  -1   0   1     5203.07     5102.01    111.11 o 
   1   0   1      674.22      698.07     19.51 o 
   3   0   1     3794.33     3997.96    104.53 o 
   5   0   1      757.90      776.42     30.65 o 
   7   0   1      271.56      240.80     22.22 o 
  -8   1   1        6.41       -3.06     21.88 o 
  -7   1   1      440.11      444.67     48.65 o 
  -6   1   1        3.72        3.77      6.43 o 
  -5   1   1      934.93      929.54     46.92 o 
  -4   1   1      218.67      237.69      6.63 o 
  -3   1   1      694.61      675.23     12.12 o 
  -2   1   1      224.80      226.93      3.60 o 
  -1   1   1      775.05      725.79     20.69 o 
   0   1   1      283.70      260.26      4.10 o 
   1   1   1     1005.52      991.10     19.10 o 
   2   1   1      981.15     1004.57     18.90 o 
   3   1   1      265.90      279.79     10.99 o 
   4   1   1        2.36        4.70      7.18 o 
   5   1   1      773.65      803.93     23.92 o 
   6   1   1       62.93       61.98      7.91 o 
   7   1   1      235.14      208.15     13.77 o 
   8   1   1       24.06       21.59     16.04 o 
  -8   2   1        4.68       29.45     18.56 o 
  -7   2   1       93.61       82.94     12.91 o 
  -6   2   1        4.30       -1.16      6.43 o 
  -5   2   1      766.81      799.06     31.17 o 
  -4   2   1        4.99        7.84      2.40 o 
  -3   2   1     1056.67     1025.32     16.52 o 
  -2   2   1      298.56      301.27      5.35 o 
  -1   2   1     8337.14     8025.95    126.35 o 
   0   2   1      939.83      915.54     12.16 o 
   1   2   1    14346.15    15109.82    402.63 o 
   2   2   1      513.30      529.98     13.11 o 
   3   2   1     2697.35     2799.60     90.93 o 
   4   2   1       49.40       47.33      3.87 o 
   5   2   1     1962.83     2055.73     67.45 o 
   6   2   1      124.48      132.65      8.96 o 
   7   2   1      458.68      431.53     25.68 o 
   8   2   1        3.43       40.46     19.46 o 
  -7   3   1      442.94      425.89     23.36 o 
  -6   3   1      113.40      114.32     10.47 o 
  -5   3   1      687.72      677.99     21.20 o 
  -4   3   1      350.37      359.22     11.37 o 
  -3   3   1     1788.56     1870.61     32.13 o 
  -2   3   1       26.77       32.02      2.09 o 
  -1   3   1      914.44      873.85     13.80 o 
   0   3   1      182.15      177.90      2.76 o 
   1   3   1      934.47      987.40     35.75 o 
   2   3   1      354.58      336.17     14.66 o 
   3   3   1        9.79        6.73      2.74 o 
   4   3   1      223.68      219.82      8.43 o 
   5   3   1       13.44       22.68     11.23 o 
   6   3   1       31.54       36.92      8.10 o 
   7   3   1      235.56      227.39     16.93 o 
  -7   4   1      100.93       98.07     14.78 o 
  -6   4   1         .33       -5.61      9.03 o 
  -5   4   1      389.97      389.68     15.01 o 
  -4   4   1      196.29      186.54      8.89 o 
  -3   4   1     1678.65     1737.16     38.36 o 
  -2   4   1      277.71      273.22      5.06 o 
  -1   4   1     1987.86     1929.85     31.14 o 
   0   4   1       70.41       65.04      2.74 o 
   1   4   1     2661.24     2637.53     42.12 o 
   2   4   1     2314.43     2423.16     74.19 o 
   3   4   1     3459.82     3639.12    129.76 o 
   4   4   1      873.55      870.17     23.24 o 
   5   4   1      519.33      541.01     20.86 o 
   6   4   1         .44        4.61     11.19 o 
   7   4   1      103.74       80.92     21.43 o 
  -7   5   1       97.18       78.74     19.60 o 
  -6   5   1      163.63      157.71     15.42 o 
  -5   5   1      363.73      365.01     17.39 o 
  -4   5   1      152.80      143.08      7.85 o 
  -3   5   1      269.48      268.62      6.80 o 
  -2   5   1       55.86       57.32      4.97 o 
  -1   5   1        4.50        1.89      1.93 o 
   0   5   1       55.80       64.42      4.18 o 
   1   5   1      308.81      316.72      6.10 o 
   2   5   1      174.62      174.74     13.20 o 
   3   5   1       84.12       77.05     14.24 o 
   4   5   1        1.15         .30      5.64 o 
   5   5   1      493.10      494.41     26.42 o 
   6   5   1       45.89       31.15     19.73 o 
   7   5   1       78.58       73.07     17.43 o 
  -6   6   1       38.84       55.29     16.33 o 
  -5   6   1      439.48      449.83     18.58 o 
  -4   6   1      104.73       96.17      6.72 o 
  -3   6   1     1121.14     1172.41     41.82 o 
  -2   6   1      114.57      116.49      3.79 o 
  -1   6   1     1461.62     1536.28     31.78 o 
   0   6   1      961.92     1020.65     24.28 o 
   1   6   1     1273.70     1256.40     31.95 o 
   2   6   1      238.94      240.80      6.84 o 
   3   6   1      598.84      604.92     13.71 o 
   4   6   1       61.22       69.63      7.96 o 
   5   6   1      547.32      548.62     28.26 o 
   6   6   1       75.89       46.66     14.20 o 
  -6   7   1       32.36       37.15     14.66 o 
  -5   7   1      197.28      163.71     12.58 o 
  -4   7   1      206.85      211.52     11.55 o 
  -3   7   1      125.74      120.34     11.37 o 
  -2   7   1      414.19      432.42     15.04 o 
  -1   7   1      555.28      590.91     22.12 o 
   0   7   1       51.24       57.26      6.79 o 
   1   7   1       28.92       29.06      5.81 o 
   2   7   1       21.39       13.80      7.84 o 
   3   7   1       11.06       19.89     13.06 o 
   4   7   1      134.15      124.29     13.46 o 
   5   7   1       19.69       34.91     13.20 o 
   6   7   1      133.05       98.81     16.77 o 
  -5   8   1       37.75       59.16     11.99 o 
  -4   8   1      115.55      116.55     11.15 o 
  -3   8   1      188.70      189.20     21.30 o 
  -2   8   1      878.54      937.35     44.53 o 
  -1   8   1      938.73      977.37     29.34 o 
   0   8   1      449.51      455.98     19.23 o 
   1   8   1      753.79      737.75     30.82 o 
   2   8   1      370.86      382.89     17.38 o 
   3   8   1      396.32      361.15     48.78 o 
   4   8   1      270.24      287.35     15.87 o 
   5   8   1      304.28      327.94     50.85 o 
  -4   9   1      126.42      116.13     15.71 o 
  -3   9   1       73.47       54.71     19.08 o 
  -2   9   1       15.74       28.22     16.59 o 
  -1   9   1       27.96       12.60     17.77 o 
   0   9   1       91.65       83.18     10.30 o 
   1   9   1        3.39        7.77      7.59 o 
   2   9   1        6.92       20.64     12.83 o 
   3   9   1         .21       -5.59     22.34 o 
   4   9   1      118.14      103.59     15.55 o 
  -2  10   1       76.69      105.25     19.49 o 
  -1  10   1       23.09       27.19     17.08 o 
   0  10   1      411.81      402.75     39.23 o 
   1  10   1      150.11      131.20     28.75 o 
   2  10   1      365.76      348.30     37.92 o 
  -8   0   2       33.94       12.02     32.40 o 
  -6   0   2       32.01       21.43      8.10 o 
  -4   0   2      420.69      432.61     12.30 o 
  -2   0   2     2384.45     2294.48     44.87 o 
   0   0   2     7638.93     7171.26    177.77 o 
   2   0   2     2596.74     2583.98     74.69 o 
   4   0   2     2577.67     2667.12    109.55 o 
   6   0   2     2275.94     2463.28     99.40 o 
   8   0   2      139.05      102.19     23.52 o 
  -8   1   2      354.29      322.07     31.77 o 
  -7   1   2      131.25      127.54     16.99 o 
  -6   1   2      857.47      862.60     29.99 o 
  -5   1   2      113.49      125.90      6.15 o 
  -4   1   2     1573.67     1565.39     32.59 o 
  -3   1   2      106.25      121.90      3.14 o 
  -2   1   2     3181.32     3168.25     45.82 o 
  -1   1   2      202.91      203.95      3.05 o 
   0   1   2     1631.95     1463.86     22.74 o 
   1   1   2      983.37      915.40     15.60 o 
   2   1   2        3.47       14.04      1.66 o 
   3   1   2       28.31       33.36      2.40 o 
   4   1   2       27.10       34.17      9.01 o 
   5   1   2       73.19       78.54      6.79 o 
   6   1   2       58.76       53.08      8.49 o 
   7   1   2      138.05      137.64     13.06 o 
   8   1   2       80.88       77.59     21.84 o 
  -7   2   2        3.12       28.40     20.77 o 
  -6   2   2      201.67      206.96     26.27 o 
  -5   2   2        1.62        2.00      3.95 o 
  -4   2   2     1109.19     1143.21     22.50 o 
  -3   2   2      129.79      137.75      7.71 o 
  -2   2   2     4167.03     4193.43     63.79 o 
  -1   2   2       26.49       29.17      1.11 o 
   0   2   2     3905.09     3726.18     54.99 o 
   1   2   2       56.56       64.82      1.93 o 
   2   2   2     5487.20     5580.84    272.65 o 
   3   2   2      547.40      554.19     29.47 o 
   4   2   2     2424.46     2519.48     64.32 o 
   5   2   2      187.34      178.03      8.97 o 
   6   2   2      241.43      243.54     14.64 o 
   7   2   2        7.97        8.15     21.03 o 
  -7   3   2       14.64       14.95     42.46 o 
  -6   3   2      457.43      456.76     18.00 o 
  -5   3   2       39.15       37.59      7.84 o 
  -4   3   2      826.97      777.32     17.62 o 
  -3   3   2       12.72        8.88      2.40 o 
  -2   3   2      214.75      183.64      5.23 o 
  -1   3   2      191.20      198.81      5.36 o 
   0   3   2      503.71      479.84      6.87 o 
   1   3   2      111.65      131.34      3.13 o 
   2   3   2      890.26      925.72     25.59 o 
   3   3   2      134.47      126.67      5.98 o 
   4   3   2       88.13       81.49     17.51 o 
   5   3   2        2.06        3.53      5.54 o 
   6   3   2      310.45      302.50     17.78 o 
   7   3   2       86.33      110.37     15.46 o 
  -7   4   2         .25       17.00     38.67 o 
  -6   4   2       88.69       81.24     10.15 o 
  -5   4   2       11.54       12.91      6.74 o 
  -4   4   2      586.79      587.57     16.62 o 
  -3   4   2       93.58       90.39      3.79 o 
  -2   4   2      784.19      710.66     23.46 o 
  -1   4   2     1350.92     1368.11     21.84 o 
   0   4   2     3983.34     4084.14     58.41 o 
   1   4   2     1146.28     1181.79     26.66 o 
   2   4   2     3423.30     3419.92     74.75 o 
   3   4   2        2.37       11.07      9.80 o 
   4   4   2      885.08      888.98     22.90 o 
   5   4   2       40.04       47.40     14.50 o 
   6   4   2      600.60      578.40     37.81 o 
   7   4   2       30.61       38.56     15.29 o 
  -7   5   2       27.80        8.14     15.29 o 
  -6   5   2      467.03      485.15     38.58 o 
  -5   5   2      118.72      124.63     12.02 o 
  -4   5   2     1029.67     1080.79     30.50 o 
  -3   5   2      554.21      568.11     18.45 o 
  -2   5   2     1578.24     1621.00     28.12 o 
  -1   5   2       57.25       53.61      2.12 o 
   0   5   2      374.49      377.04      7.78 o 
   1   5   2       70.99       78.46      3.04 o 
   2   5   2        4.58       11.92      2.67 o 
   3   5   2      145.44      128.65      9.54 o 
   4   5   2       64.60       55.03      5.69 o 
   5   5   2       56.30       55.33     10.35 o 
   6   5   2        8.12       18.99     28.48 o 
   7   5   2      101.08       56.88     35.41 o 
  -6   6   2       73.02       73.53     12.90 o 
  -5   6   2       24.62       35.38      8.78 o 
  -4   6   2      113.11      120.25      8.95 o 
  -3   6   2       84.83       93.75      5.26 o 
  -2   6   2     1077.86     1108.02     21.16 o 
  -1   6   2      152.63      151.80     12.42 o 
   0   6   2      994.32      985.31     23.54 o 
   1   6   2      538.13      547.55     15.50 o 
   2   6   2      708.53      703.26     24.09 o 
   3   6   2      998.34     1011.16     24.02 o 
   4   6   2     1253.77     1252.30     38.61 o 
   5   6   2       99.59       84.70     21.30 o 
   6   6   2      509.19      519.56     33.61 o 
  -6   7   2      119.24      124.82     15.32 o 
  -5   7   2      423.27      398.05     22.36 o 
  -4   7   2      121.57      130.08     10.41 o 
  -3   7   2      149.76      176.12     26.66 o 
  -2   7   2      142.85      153.89      8.16 o 
  -1   7   2      183.66      177.68      6.07 o 
   0   7   2       92.71       84.34      4.58 o 
   1   7   2       52.64       44.31      4.43 o 
   2   7   2       14.95       11.89      4.10 o 
   3   7   2      100.63       89.82      6.53 o 
   4   7   2      138.64      130.95     29.93 o 
   5   7   2       57.35       56.37     12.13 o 
   6   7   2       11.80       21.54     14.42 o 
  -5   8   2       23.34       18.10     12.37 o 
  -4   8   2      348.37      335.06     17.62 o 
  -3   8   2      160.63      197.68     14.62 o 
  -2   8   2      358.32      360.19     21.78 o 
  -1   8   2      252.30      267.88     13.10 o 
   0   8   2      381.58      397.85     20.54 o 
   1   8   2      410.65      412.06     19.78 o 
   2   8   2      601.81      566.16     27.22 o 
   3   8   2      230.92      234.02     23.40 o 
   4   8   2      257.07      244.42     16.21 o 
   5   8   2      339.87      299.49     23.29 o 
  -4   9   2       64.36       58.39     20.64 o 
  -3   9   2      192.57      204.93     20.53 o 
  -2   9   2       61.18       57.24     14.23 o 
  -1   9   2      166.10      187.49     16.74 o 
   0   9   2      206.44      208.07     12.42 o 
   1   9   2         .08        2.64     12.09 o 
   2   9   2       61.09       74.77     14.36 o 
   3   9   2       15.59       37.10     22.73 o 
   4   9   2       49.53       60.88     18.55 o 
  -2  10   2       84.63       93.78     19.83 o 
  -1  10   2      504.46      489.13     51.79 o 
   0  10   2      277.40      285.86     23.56 o 
   1  10   2      221.07      226.11     19.87 o 
   2  10   2      141.11      103.76     27.96 o 
  -7   0   3        4.43      -11.23     18.55 o 
  -5   0   3      338.89      357.28     12.55 o 
  -3   0   3     1641.70     1667.65     40.54 o 
  -1   0   3     4075.70     4016.33     77.36 o 
   1   0   3     6094.80     6136.17    137.67 o 
   3   0   3     7441.35     8204.65    235.44 o 
   5   0   3     1593.81     1689.81     66.17 o 
   7   0   3      140.17      150.02     16.47 o 
  -7   1   3      541.71      510.72     26.69 o 
  -6   1   3       13.36       16.64      7.10 o 
  -5   1   3      918.20      965.23     22.40 o 
  -4   1   3        8.74       11.36      5.62 o 
  -3   1   3     1526.04     1479.60     23.94 o 
  -2   1   3        4.02        6.13      1.38 o 
  -1   1   3     2362.39     2285.49     31.99 o 
   0   1   3      195.05      197.05      3.39 o 
   1   1   3      959.29      910.44     14.96 o 
   2   1   3      401.04      421.13      8.18 o 
   3   1   3       57.37       60.18      5.10 o 
   4   1   3       75.89       88.90      9.28 o 
   5   1   3        1.04        4.01      6.36 o 
   6   1   3        9.92        9.14      8.31 o 
   7   1   3       26.43       21.03     10.94 o 
  -7   2   3         .14       23.88     12.09 o 
  -6   2   3       43.41       30.24     10.45 o 
  -5   2   3       19.25       20.15      5.62 o 
  -4   2   3        6.72        8.04      2.49 o 
  -3   2   3      570.99      556.49      9.48 o 
  -2   2   3      505.23      541.01     18.99 o 
  -1   2   3     1724.29     1616.02     23.62 o 
   0   2   3      463.48      457.50      7.68 o 
   1   2   3     2991.46     2997.49     50.18 o 
   2   2   3      245.16      238.05      6.41 o 
   3   2   3     1264.06     1206.93     28.92 o 
   4   2   3      250.18      253.95      9.33 o 
   5   2   3     1301.03     1345.70     37.22 o 
   6   2   3       38.39       29.51      8.66 o 
   7   2   3      738.77      745.03     35.87 o 
  -7   3   3      203.94      205.86     40.39 o 
  -6   3   3       60.17       32.25      8.73 o 
  -5   3   3     1350.52     1347.65     35.74 o 
  -4   3   3       67.29       69.36      4.97 o 
  -3   3   3     2778.05     2787.23     56.80 o 
  -2   3   3      412.69      415.83     10.86 o 
  -1   3   3     1828.80     1823.32     27.47 o 
   0   3   3      177.13      162.50      2.89 o 
   1   3   3      782.96      803.28     15.21 o 
   2   3   3       69.77       72.65      3.09 o 
   3   3   3      254.00      241.37      9.68 o 
   4   3   3        8.36        9.33      4.20 o 
   5   3   3        3.52       -6.53      6.83 o 
   6   3   3        7.28       -4.62      9.67 o 
   7   3   3       95.72       80.16     16.31 o 
  -7   4   3       66.10       65.16     13.85 o 
  -6   4   3       16.64        9.08     16.72 o 
  -5   4   3      158.62      130.97     25.48 o 
  -4   4   3       18.95       20.19      6.53 o 
  -3   4   3      354.29      342.33     18.70 o 
  -2   4   3        8.99       11.66      2.26 o 
  -1   4   3     2262.81     2304.13     40.11 o 
   0   4   3       23.77       22.18      1.54 o 
   1   4   3     1954.61     1929.44     36.92 o 
   2   4   3      305.38      295.03      7.53 o 
   3   4   3     1485.12     1531.22     43.99 o 
   4   4   3      145.28      150.41      8.11 o 
   5   4   3      902.92      920.94     29.59 o 
   6   4   3       32.27       39.58     10.68 o 
   7   4   3      368.14      344.71     24.21 o 
  -6   5   3      214.53      198.17     14.14 o 
  -5   5   3      403.81      436.56     17.84 o 
  -4   5   3      387.36      396.12     16.87 o 
  -3   5   3      333.16      320.29      9.96 o 
  -2   5   3       89.36       85.60      3.08 o 
  -1   5   3      485.80      449.93      9.42 o 
   0   5   3      376.90      392.33     11.77 o 
   1   5   3      576.49      553.20     14.42 o 
   2   5   3       41.22       44.48     13.85 o 
   3   5   3       66.43       68.05      4.20 o 
   4   5   3       86.83       73.37     13.33 o 
   5   5   3       28.13       26.18      7.55 o 
   6   5   3       90.30       67.83     10.54 o 
  -6   6   3         .78       -1.06     11.48 o 
  -5   6   3       57.05       63.33     11.11 o 
  -4   6   3       15.48       11.13      7.40 o 
  -3   6   3      421.95      437.94     12.34 o 
  -2   6   3      322.73      296.11     10.59 o 
  -1   6   3      335.30      323.70      9.29 o 
   0   6   3      897.85      945.75     18.38 o 
   1   6   3     1426.25     1409.50     36.62 o 
   2   6   3      456.87      459.41     16.05 o 
   3   6   3     1391.31     1441.88     35.58 o 
   4   6   3      148.25      148.11      8.19 o 
   5   6   3      383.19      410.82     18.18 o 
   6   6   3      232.95      239.51     16.50 o 
  -5   7   3      232.16      242.48     15.97 o 
  -4   7   3      173.76      168.79     19.34 o 
  -3   7   3      464.24      451.68     19.49 o 
  -2   7   3      328.74      338.52     44.59 o 
  -1   7   3      594.74      625.01     24.21 o 
   0   7   3        8.55        6.50      4.59 o 
   1   7   3      158.51      150.35     15.68 o 
   2   7   3       26.45       22.58      8.88 o 
   3   7   3       39.33       37.27      5.97 o 
   4   7   3       35.88        8.63     10.97 o 
   5   7   3      130.49       82.28     23.52 o 
  -5   8   3       19.25       11.56     14.17 o 
  -4   8   3         .68       22.57     11.89 o 
  -3   8   3      127.79      146.74     26.00 o 
  -2   8   3      127.31      120.19     22.22 o 
  -1   8   3      397.46      426.59     36.62 o 
   0   8   3      204.75      197.20     13.67 o 
   1   8   3      122.34      152.93     21.30 o 
   2   8   3      341.73      335.10     19.85 o 
   3   8   3      194.62      199.30     15.00 o 
   4   8   3      475.53      426.70     46.56 o 
  -3   9   3      241.71      253.91     58.16 o 
  -2   9   3      253.30      259.03     42.35 o 
  -1   9   3      105.90       93.30     22.21 o 
   0   9   3      318.52      294.68     30.59 o 
   1   9   3       34.48        9.23     13.21 o 
   2   9   3        8.29       24.15     14.54 o 
   3   9   3       31.52       25.94     15.29 o 
  -1  10   3       74.50       45.30     18.12 o 
   0  10   3      107.75       66.64     24.83 o 
   1  10   3      218.64      176.18     30.06 o 
  -6   0   4       78.41       76.04     10.71 o 
  -4   0   4      140.97      146.90      6.27 o 
  -2   0   4     1113.22     1191.45     22.59 o 
   0   0   4      450.69      365.67     10.74 o 
   2   0   4     1477.07     1529.65     37.10 o 
   4   0   4     1094.31     1104.91     39.60 o 
   6   0   4      576.42      579.86     33.23 o 
  -7   1   4        2.15        1.15     17.36 o 
  -6   1   4      393.39      409.91     17.94 o 
  -5   1   4       49.69       48.19      4.31 o 
  -4   1   4     1858.21     1937.31     36.55 o 
  -3   1   4         .80        8.33      4.44 o 
  -2   1   4     3281.75     3304.36     93.91 o 
  -1   1   4      623.22      680.51     10.41 o 
   0   1   4     1975.59     1894.82     32.98 o 
   1   1   4       56.03       49.01      2.87 o 
   2   1   4      985.38      984.06     22.38 o 
   3   1   4        7.48        6.13      2.67 o 
   4   1   4      298.52      304.42      9.01 o 
   5   1   4        2.25       10.20      6.01 o 
   6   1   4         .37       -7.74      9.98 o 
   7   1   4        3.79       14.39     12.18 o 
  -7   2   4       32.03       28.20     12.18 o 
  -6   2   4       50.23       59.95     16.46 o 
  -5   2   4       73.35       68.79      5.54 o 
  -4   2   4       93.74       85.76      3.69 o 
  -3   2   4         .91        -.11      1.96 o 
  -2   2   4      392.45      354.78      6.20 o 
  -1   2   4      140.47      164.82      4.71 o 
   0   2   4     3161.01     3188.18     53.69 o 
   1   2   4       51.33       49.28      1.88 o 
   2   2   4     3025.06     2960.57     77.16 o 
   3   2   4       98.40       92.09      4.32 o 
   4   2   4     2219.64     2373.90     58.95 o 
   5   2   4        5.62        1.25      5.75 o 
   6   2   4      819.62      853.27     29.37 o 
   7   2   4        1.23       -2.78     14.89 o 
  -7   3   4        1.57       20.00     11.55 o 
  -6   3   4     1188.58     1154.53     42.69 o 
  -5   3   4      172.39      193.18      9.80 o 
  -4   3   4      785.80      804.30     18.99 o 
  -3   3   4      366.53      364.69      8.76 o 
  -2   3   4     1073.63     1046.91     19.20 o 
  -1   3   4       49.56       48.16      2.38 o 
   0   3   4     2144.57     2145.31     35.97 o 
   1   3   4       64.29       57.32      2.67 o 
   2   3   4      571.49      549.28     16.24 o 
   3   3   4        5.37        5.36      6.79 o 
   4   3   4        5.08        9.83      4.63 o 
   5   3   4        4.01       12.60      6.33 o 
   6   3   4        7.30        5.17      8.12 o 
   7   3   4       19.39       29.12     22.47 o 
  -7   4   4        1.39       -4.52     13.10 o 
  -6   4   4       29.26       20.00     10.06 o 
  -5   4   4       98.77       98.46      7.53 o 
  -4   4   4       12.01       17.11      4.43 o 
  -3   4   4       47.79       41.91      9.54 o 
  -2   4   4      456.25      465.96     11.19 o 
  -1   4   4      516.32      518.79     10.24 o 
   0   4   4      904.45      890.86     14.88 o 
   1   4   4      262.33      262.90      7.47 o 
   2   4   4     1358.40     1330.21     28.71 o 
   3   4   4      308.69      297.97      9.58 o 
   4   4   4      788.42      810.92     23.65 o 
   5   4   4      411.23      405.03     15.04 o 
   6   4   4      633.34      652.24     24.69 o 
  -6   5   4      125.03      125.77     13.58 o 
  -5   5   4      150.74      171.16     11.76 o 
  -4   5   4      976.23     1030.49     24.73 o 
  -3   5   4      165.61      170.34      6.91 o 
  -2   5   4     1012.99      995.97     23.16 o 
  -1   5   4      169.54      170.83      4.88 o 
   0   5   4      723.18      727.43     13.12 o 
   1   5   4       55.34       52.18      4.06 o 
   2   5   4      560.88      514.50     12.76 o 
   3   5   4       38.17       21.65      4.44 o 
   4   5   4      152.97      163.30      9.67 o 
   5   5   4       12.35        3.98      9.93 o 
   6   5   4        1.11        8.54     10.52 o 
  -6   6   4       11.98        3.76     12.28 o 
  -5   6   4         .10         .75      9.47 o 
  -4   6   4       97.45       81.11      8.16 o 
  -3   6   4       14.20        7.46      5.77 o 
  -2   6   4      438.67      449.44     31.26 o 
  -1   6   4       85.89       96.59      7.19 o 
   0   6   4      606.18      605.74     19.48 o 
   1   6   4      232.66      242.85      8.77 o 
   2   6   4      361.67      374.74     14.78 o 
   3   6   4      135.68      136.01      7.97 o 
   4   6   4      540.10      530.07     24.73 o 
   5   6   4      114.77      112.10     10.34 o 
   6   6   4      222.89      212.87     28.62 o 
  -5   7   4      131.94      155.64     13.74 o 
  -4   7   4      237.82      248.45     29.41 o 
  -3   7   4      179.00      172.63     11.45 o 
  -2   7   4      784.80      835.24     37.40 o 
  -1   7   4      477.12      492.56     31.00 o 
   0   7   4      352.72      344.14     13.69 o 
   1   7   4      423.38      412.51     20.01 o 
   2   7   4      146.49      144.48      9.54 o 
   3   7   4         .69        6.77      7.01 o 
   4   7   4      106.54       94.70     11.48 o 
   5   7   4       10.09       10.27     12.51 o 
  -4   8   4       71.38       70.01     11.79 o 
  -3   8   4      188.13      173.89     27.05 o 
  -2   8   4       16.09       39.19     19.33 o 
  -1   8   4       97.16      104.01     19.60 o 
   0   8   4      151.50      165.18     13.25 o 
   1   8   4      352.11      393.44     25.89 o 
   2   8   4      700.67      666.51     64.26 o 
   3   8   4      423.69      402.25     24.72 o 
   4   8   4      284.28      232.87     20.65 o 
  -3   9   4      432.52      455.02     36.55 o 
  -2   9   4       25.88      -15.03     15.03 o 
  -1   9   4      146.77      172.24     28.49 o 
   0   9   4      154.55      166.75     25.88 o 
   1   9   4        7.79       15.70     15.87 o 
   2   9   4       75.85       35.07     15.43 o 
   3   9   4       65.52       24.93     15.31 o 
  -7   0   5        5.00      -26.39     26.39 o 
  -5   0   5      213.30      202.87      9.67 o 
  -3   0   5       62.02       62.72      4.44 o 
  -1   0   5      138.23      112.41      4.44 o 
   1   0   5     3323.15     3378.92     97.83 o 
   3   0   5     1748.09     1777.33     50.74 o 
   5   0   5     1048.94     1090.64     42.71 o 
   7   0   5      574.52      541.55     32.18 o 
  -7   1   5      312.34      265.83     41.18 o 
  -6   1   5        2.56        6.66      6.81 o 
  -5   1   5     1078.04     1129.22     24.27 o 
  -4   1   5      845.94      833.94     21.11 o 
  -3   1   5     2085.31     2160.40     52.91 o 
  -2   1   5       79.17       83.68      2.86 o 
  -1   1   5     2712.96     2671.90     50.22 o 
   0   1   5      160.44      169.87      4.63 o 
   1   1   5     1567.95     1558.01     33.71 o 
   2   1   5      111.28      106.46      4.44 o 
   3   1   5      640.78      617.98     15.26 o 
   4   1   5       10.08       12.67      4.25 o 
   5   1   5      127.11      137.07      7.70 o 
   6   1   5        2.09        1.99     14.50 o 
   7   1   5        1.77       -9.31     10.80 o 
  -7   2   5       52.55       40.69     22.60 o 
  -6   2   5        1.55       11.14      6.93 o 
  -5   2   5      190.12      189.48     12.81 o 
  -4   2   5         .32       -3.50      4.05 o 
  -3   2   5      286.00      281.45      6.38 o 
  -2   2   5        7.96        7.27      2.61 o 
  -1   2   5      638.90      660.44     13.51 o 
   0   2   5         .52        2.55      2.87 o 
   1   2   5      402.34      356.21     10.10 o 
   2   2   5       95.11       91.43      4.20 o 
   3   2   5     1205.50     1179.47     33.99 o 
   4   2   5      116.39      121.17      6.28 o 
   5   2   5      647.03      702.87     18.58 o 
   6   2   5       48.46       45.39      8.95 o 
   7   2   5      285.49      250.63     15.37 o 
  -7   3   5      115.00       97.39     14.76 o 
  -6   3   5       36.71       40.54      8.64 o 
  -5   3   5      391.86      394.37     12.66 o 
  -4   3   5         .85        2.24      5.20 o 
  -3   3   5     1082.97     1081.81     21.36 o 
  -2   3   5      136.59      139.82      4.71 o 
  -1   3   5     1121.01     1084.93     19.23 o 
   0   3   5      131.15      131.42      4.97 o 
   1   3   5     1680.73     1675.74     37.01 o 
   2   3   5        1.89        3.31      3.24 o 
   3   3   5      741.37      734.98     20.08 o 
   4   3   5       26.21       23.91     13.19 o 
   5   3   5      104.47      110.34     13.98 o 
   6   3   5        8.70        3.89      9.41 o 
  -6   4   5       16.89        1.66     12.93 o 
  -5   4   5         .99         .59      6.56 o 
  -4   4   5         .98        1.46      5.26 o 
  -3   4   5       31.33       30.69      6.14 o 
  -2   4   5        7.20        7.28      3.14 o 
  -1   4   5      672.82      675.53     15.50 o 
   0   4   5      264.46      261.78      6.12 o 
   1   4   5      804.29      808.45     19.93 o 
   2   4   5      171.12      153.85     13.99 o 
   3   4   5      631.57      640.22     20.77 o 
   4   4   5       32.53       41.30      6.41 o 
   5   4   5      908.98      901.66     29.45 o 
   6   4   5       17.88       18.93     10.23 o 
  -6   5   5       43.41       36.44     12.28 o 
  -5   5   5      542.89      568.17     41.34 o 
  -4   5   5       76.64       76.52      7.58 o 
  -3   5   5      792.68      830.74     23.65 o 
  -2   5   5      159.79      170.24      8.29 o 
  -1   5   5     2099.64     2202.63     58.68 o 
   0   5   5      634.83      623.97     26.05 o 
   1   5   5      810.19      802.50     23.10 o 
   2   5   5      210.28      203.21      7.54 o 
   3   5   5      195.29      193.66      8.41 o 
   4   5   5        1.08        7.30      6.33 o 
   5   5   5       91.04       94.74      9.52 o 
   6   5   5       11.89        5.01     11.79 o 
  -5   6   5       13.24       -5.08      9.29 o 
  -4   6   5        5.15       19.80     17.11 o 
  -3   6   5        3.56       -5.16      7.58 o 
  -2   6   5      252.33      265.34     20.79 o 
  -1   6   5        2.93        9.14      4.32 o 
   0   6   5       50.50       42.36      5.32 o 
   1   6   5      414.03      404.98     15.22 o 
   2   6   5      182.19      172.76      8.50 o 
   3   6   5      618.32      593.29     16.17 o 
   4   6   5      401.27      394.21     14.24 o 
   5   6   5      183.95      147.27     11.30 o 
  -5   7   5      249.43      211.34     16.95 o 
  -4   7   5      378.96      373.81     14.95 o 
  -3   7   5      559.55      581.70     25.80 o 
  -2   7   5      464.17      523.59     23.38 o 
  -1   7   5      100.86       96.02     26.40 o 
   0   7   5       92.37      102.04     12.28 o 
   1   7   5      287.51      280.56     14.90 o 
   2   7   5       65.87       61.37      8.23 o 
   3   7   5      234.65      219.37     18.56 o 
   4   7   5       41.85       24.92      8.70 o 
  -4   8   5        2.55       15.16     25.47 o 
  -3   8   5       20.45       14.38     19.20 o 
  -2   8   5       43.34       47.03     18.29 o 
  -1   8   5      161.00      136.44     26.40 o 
   0   8   5      105.14      128.05     24.30 o 
   1   8   5      100.76       87.74     13.15 o 
   2   8   5      145.03      124.00     16.07 o 
   3   8   5       91.10       48.18     14.29 o 
  -2   9   5      147.74      142.70     30.06 o 
  -1   9   5      315.42      283.68     37.13 o 
   0   9   5      204.30      260.09     30.06 o 
   1   9   5      148.82      169.88     32.41 o 
   2   9   5       91.31      108.81     21.09 o 
  -6   0   6      164.24      149.51     13.59 o 
  -4   0   6      213.34      210.19     10.46 o 
  -2   0   6      259.48      264.13      9.15 o 
   0   0   6      239.60      216.53     11.77 o 
   2   0   6      864.57      832.60     25.94 o 
   4   0   6      978.08     1002.49     33.28 o 
   6   0   6      309.84      323.69     20.13 o 
  -6   1   6      371.76      347.79     15.46 o 
  -5   1   6         .14        4.76      5.58 o 
  -4   1   6     1181.25     1205.10     31.25 o 
  -3   1   6      236.12      219.64      5.73 o 
  -2   1   6     1184.75     1166.76     23.01 o 
  -1   1   6       11.02       12.10      4.44 o 
   0   1   6     1290.13     1215.32     30.84 o 
   1   1   6       20.46       19.58      4.06 o 
   2   1   6     1723.70     1719.97     48.36 o 
   3   1   6       10.89        2.61      3.83 o 
   4   1   6      540.22      536.57     15.08 o 
   5   1   6        9.46        2.83      6.58 o 
   6   1   6       53.29       31.69      9.51 o 
  -6   2   6       24.70       20.85      7.92 o 
  -5   2   6        2.36        7.82      5.88 o 
  -4   2   6        1.07       -3.79     12.28 o 
  -3   2   6      180.60      169.54      4.99 o 
  -2   2   6       59.30       55.30      3.13 o 
  -1   2   6        5.02        2.70      2.35 o 
   0   2   6      500.68      485.87     13.84 o 
   1   2   6      514.04      508.35     29.58 o 
   2   2   6      610.95      588.71     28.28 o 
   3   2   6       21.08       23.72      4.52 o 
   4   2   6      466.60      495.02     13.63 o 
   5   2   6         .84         .86      6.84 o 
   6   2   6      594.72      603.11     19.82 o 
  -6   3   6      297.04      261.90     14.14 o 
  -5   3   6      112.26      117.43      7.85 o 
  -4   3   6      518.86      569.22     17.03 o 
  -3   3   6      370.99      339.85     10.95 o 
  -2   3   6     2821.30     2974.88     64.27 o 
  -1   3   6       25.33       20.48      2.75 o 
   0   3   6     3383.80     3541.08     79.97 o 
   1   3   6      294.24      269.05     12.68 o 
   2   3   6      528.58      530.70     14.26 o 
   3   3   6      164.21      152.81     14.12 o 
   4   3   6      324.25      344.04     28.24 o 
   5   3   6         .59        5.06      7.78 o 
   6   3   6      162.96      145.11     12.43 o 
  -6   4   6       49.29       28.99     30.44 o 
  -5   4   6       57.30       50.07      7.20 o 
  -4   4   6         .21        3.02      6.40 o 
  -3   4   6       84.35       65.87      5.64 o 
  -2   4   6      136.93      133.45     11.11 o 
  -1   4   6       15.59       25.88      4.57 o 
   0   4   6        6.39        1.90      3.27 o 
   1   4   6       75.77       59.22      4.54 o 
   2   4   6      291.80      269.38     13.86 o 
   3   4   6      154.44      156.16      7.47 o 
   4   4   6      617.75      577.65     42.53 o 
   5   4   6      167.80      129.09     21.30 o 
   6   4   6      198.76      185.53     13.65 o 
  -5   5   6       24.19       14.58      7.92 o 
  -4   5   6      601.96      606.83     22.32 o 
  -3   5   6      174.73      187.74      8.79 o 
  -2   5   6      375.77      399.41     16.33 o 
  -1   5   6      597.50      609.63     21.55 o 
   0   5   6      283.23      295.32     10.93 o 
   1   5   6       87.42       96.53      6.64 o 
   2   5   6      860.07      822.90     26.42 o 
   3   5   6       11.68       12.81      5.76 o 
   4   5   6      235.72      234.92     10.34 o 
   5   5   6       16.63       10.15      9.57 o 
  -5   6   6        1.36       -6.46     17.11 o 
  -4   6   6       43.46       30.70      9.79 o 
  -3   6   6       18.80       15.92      7.51 o 
  -2   6   6         .41       -4.58      7.71 o 
  -1   6   6        1.33       -1.19     10.58 o 
   0   6   6      260.68      255.67     12.00 o 
   1   6   6      208.66      195.31     10.04 o 
   2   6   6      250.82      251.63     11.12 o 
   3   6   6       86.59       82.68     13.20 o 
   4   6   6      212.44      208.95     11.30 o 
   5   6   6      118.60      104.81     18.95 o 
  -4   7   6      213.54      220.26     40.39 o 
  -3   7   6       91.54       83.55     12.13 o 
  -2   7   6      415.98      438.09     25.05 o 
  -1   7   6      163.51      168.71     15.31 o 
   0   7   6      647.09      653.34     73.54 o 
   1   7   6      211.47      225.14     39.60 o 
   2   7   6      345.63      326.06     48.25 o 
   3   7   6       68.28       52.75     16.85 o 
   4   7   6      289.98      289.92     42.09 o 
  -3   8   6       17.85       26.20     17.48 o 
  -2   8   6         .62      -19.86     25.34 o 
  -1   8   6       25.82       57.22     24.56 o 
   0   8   6       36.09       41.81     20.64 o 
   1   8   6      101.59       71.99     15.94 o 
   2   8   6       83.36       60.83     16.28 o 
   3   8   6      233.46      220.76     23.48 o 
  -5   0   7      132.95      122.05     10.72 o 
  -3   0   7      291.27      289.21     11.77 o 
  -1   0   7        5.37        5.75      5.75 o 
   1   0   7      525.49      571.08     28.53 o 
   3   0   7        7.47        4.96      7.32 o 
   5   0   7      181.75      194.73     17.25 o 
  -6   1   7        1.52        9.37     10.82 o 
  -5   1   7      340.41      328.30     15.34 o 
  -4   1   7       52.08       63.54      6.09 o 
  -3   1   7      760.16      776.64     25.27 o 
  -2   1   7        1.55        6.29      3.01 o 
  -1   1   7     2067.54     2142.49     73.12 o 
   0   1   7       24.11       24.32      4.46 o 
   1   1   7     2100.27     2253.75     81.11 o 
   2   1   7      626.15      676.35     26.05 o 
   3   1   7      909.51      934.46     31.04 o 
   4   1   7        2.06       11.89      6.47 o 
   5   1   7      293.73      349.64     17.68 o 
   6   1   7       13.10       17.68     13.10 o 
  -6   2   7       53.56       57.66     11.90 o 
  -5   2   7      129.24      133.41     10.43 o 
  -4   2   7       32.49       34.91      6.53 o 
  -3   2   7         .48        7.71      4.43 o 
  -2   2   7       69.55       53.98      5.23 o 
  -1   2   7       14.93       11.42      3.06 o 
   0   2   7         .82        4.36      3.82 o 
   1   2   7        8.06        7.12      4.70 o 
   2   2   7       24.21       31.27      5.71 o 
   3   2   7      789.83      793.33     28.79 o 
   4   2   7        4.06       15.50      7.71 o 
   5   2   7      462.88      471.05     24.72 o 
   6   2   7       11.54        -.83     15.76 o 
  -6   3   7       37.08       36.23     12.67 o 
  -5   3   7      434.57      415.21     21.81 o 
  -4   3   7        1.23        9.57     13.46 o 
  -3   3   7     1239.71     1238.03     39.81 o 
  -2   3   7       39.35       41.58      5.24 o 
  -1   3   7      521.69      514.97     15.83 o 
   0   3   7      218.66      209.86      7.09 o 
   1   3   7      588.67      620.56     19.15 o 
   2   3   7         .61        1.64      6.40 o 
   3   3   7      743.01      749.75     24.98 o 
   4   3   7       13.11        8.94      8.02 o 
   5   3   7      231.77      210.69     29.15 o 
  -5   4   7       30.92       30.01     11.33 o 
  -4   4   7        3.45       14.61      7.73 o 
  -3   4   7       79.14       82.90      7.84 o 
  -2   4   7      140.11      160.38      8.19 o 
  -1   4   7       72.18       58.49      7.53 o 
   0   4   7       52.73       69.78      6.36 o 
   1   4   7      136.14      139.46      7.91 o 
   2   4   7      212.69      217.11     11.79 o 
   3   4   7      215.21      194.78      9.94 o 
   4   4   7       62.30       54.74      9.79 o 
   5   4   7      226.77      225.20     41.43 o 
  -5   5   7      141.48       98.53     17.25 o 
  -4   5   7      152.61      160.18     11.44 o 
  -3   5   7      353.86      381.18     16.63 o 
  -2   5   7      338.72      381.21     16.83 o 
  -1   5   7     1541.42     1627.44     58.92 o 
   0   5   7       60.67       58.76      9.93 o 
   1   5   7      892.74      927.35     32.47 o 
   2   5   7       69.07       71.01     16.85 o 
   3   5   7      379.82      392.48     40.67 o 
   4   5   7       65.85       58.02     10.81 o 
  -4   6   7       46.24       41.06     14.50 o 
  -3   6   7        9.98        4.94     10.79 o 
  -2   6   7        1.13       16.42      8.29 o 
  -1   6   7       70.41       74.26      9.98 o 
   0   6   7       40.50       29.56      7.53 o 
   1   6   7       45.22       32.05      8.22 o 
   2   6   7       24.18       24.15      8.83 o 
   3   6   7       27.32      -10.97     14.11 o 
   4   6   7      185.01      136.66     15.81 o 
  -3   7   7      197.32      180.90     16.40 o 
  -2   7   7      119.65      140.47     17.28 o 
  -1   7   7      122.33      115.45     15.00 o 
   0   7   7      314.58      272.44     47.59 o 
   1   7   7      496.49      532.86     25.45 o 
   2   7   7      288.09      309.52     19.32 o 
   3   7   7      297.90      260.05     43.14 o 
  -1   8   7         .05        7.58     25.87 o 
   0   8   7      110.64       86.24     24.30 o 
   1   8   7        4.30       36.32     30.05 o 
  -4   0   8       73.09       91.72     12.54 o 
  -2   0   8       19.50       13.59      7.58 o 
   0   0   8       59.02       48.87      9.41 o 
   2   0   8        1.68        7.58     13.06 o 
   4   0   8      602.64      663.33     40.04 o 
  -5   1   8        5.84        7.17     11.12 o 
  -4   1   8      427.11      455.70     34.39 o 
  -3   1   8        1.05        5.39      8.10 o 
  -2   1   8      891.86      892.38     30.28 o 
  -1   1   8      235.67      200.59      9.42 o 
   0   1   8     1315.95     1357.70     49.58 o 
   1   1   8        6.57        5.38      5.88 o 
   2   1   8     1066.17     1130.46     35.42 o 
   3   1   8      126.41      117.65     24.57 o 
   4   1   8      367.49      432.85     20.80 o 
   5   1   8        6.58       -7.72     14.89 o 
  -5   2   8         .61      -11.00     11.00 o 
  -4   2   8      219.10      230.67     20.65 o 
  -3   2   8        1.68        1.50     15.94 o 
  -2   2   8      335.49      369.26     20.27 o 
  -1   2   8        2.00        2.34      5.83 o 
   0   2   8        2.10        4.22     12.93 o 
   1   2   8        1.22      -11.37     11.37 o 
   2   2   8       91.51       93.95      8.95 o 
   3   2   8        2.15       16.35      9.13 o 
   4   2   8        8.59       19.08     11.42 o 
   5   2   8       55.34       52.46     15.02 o 
  -5   3   8         .21       -9.69     10.92 o 
  -4   3   8      197.62      205.02     14.29 o 
  -3   3   8       43.21       41.95     10.97 o 
  -2   3   8      641.99      707.60     30.50 o 
  -1   3   8       26.10       11.76      7.60 o 
   0   3   8      901.10      911.43     37.63 o 
   1   3   8       96.53       95.30      7.84 o 
   2   3   8      712.54      699.74     46.33 o 
   3   3   8      116.00      116.76     10.75 o 
   4   3   8      821.20      934.22     45.11 o 
   5   3   8         .14       -8.54     12.90 o 
  -4   4   8      116.67      132.89     18.95 o 
  -3   4   8       23.93       29.23      9.61 o 
  -2   4   8       32.58       11.45     14.37 o 
  -1   4   8        9.05        9.79     13.98 o 
   0   4   8        2.36        2.97      6.95 o 
   1   4   8        4.85        8.04      8.10 o 
   2   4   8       81.51       84.97      9.48 o 
   3   4   8       71.61       75.69     10.83 o 
   4   4   8      160.06      156.55     22.74 o 
  -4   5   8      376.78      388.48     30.99 o 
  -3   5   8       46.23       26.17     11.90 o 
  -2   5   8      456.49      483.84     28.66 o 
  -1   5   8       50.79       44.81      9.42 o 
   0   5   8      397.03      395.29     16.20 o 
   1   5   8      144.07      138.09     21.30 o 
   2   5   8      699.09      734.14     35.59 o 
   3   5   8      164.39      167.33     26.27 o 
   4   5   8      199.03      184.22     16.74 o 
  -3   6   8       35.84       40.21     14.85 o 
  -2   6   8       18.84       26.77     13.61 o 
  -1   6   8       10.18      -10.52     14.93 o 
   0   6   8       57.63       64.28     13.96 o 
   1   6   8      131.44      113.44     12.88 o 
   2   6   8        1.24        7.13     12.41 o 
   3   6   8       36.83       21.73     14.21 o 
  -1   7   8      293.25      285.50     24.72 o 
   0   7   8      547.82      532.26     37.15 o 
   1   7   8       97.23       95.69     35.02 o 
  -3   0   9      298.28      276.63     20.66 o 
  -1   0   9      236.25      205.75     17.52 o 
   1   0   9        6.27       28.74     10.97 o 
   3   0   9       12.04       -1.31     18.55 o 
  -4   1   9       11.88       -1.56     11.07 o 
  -3   1   9      314.70      331.91     18.96 o 
  -2   1   9        4.64       10.68      7.44 o 
  -1   1   9      753.63      770.08     33.22 o 
   0   1   9       20.42       18.76      6.99 o 
   1   1   9      643.19      711.04     23.03 o 
   2   1   9        1.22        9.56      8.84 o 
   3   1   9      474.24      519.69     36.75 o 
   4   1   9        1.98       -7.93     11.78 o 
  -4   2   9        7.16       -8.75     18.81 o 
  -3   2   9      115.72      119.85     13.20 o 
  -2   2   9        7.03        9.02     15.68 o 
  -1   2   9       39.93       45.39      9.52 o 
   0   2   9       58.51       61.08      8.03 o 
   1   2   9       29.67        7.76      8.22 o 
   2   2   9         .34      -10.92     11.37 o 
   3   2   9       26.93       20.77      9.40 o 
   4   2   9       81.13       76.75     14.35 o 
  -4   3   9       33.63       23.57     13.34 o 
  -3   3   9      337.08      359.68     41.18 o 
  -2   3   9       69.46       61.60     17.77 o 
  -1   3   9      477.79      522.15     25.03 o 
   0   3   9      161.33      145.56     12.93 o 
   1   3   9     1068.35     1161.12     44.98 o 
   2   3   9       25.99        4.53     12.54 o 
   3   3   9      835.72      858.41     42.02 o 
   4   3   9       20.34       29.66     13.95 o 
  -3   4   9      119.54      109.22     13.81 o 
  -2   4   9       11.01        5.35     15.81 o 
  -1   4   9      112.63      116.34     12.37 o 
   0   4   9       17.98       40.23     10.71 o 
   1   4   9         .35        8.52      9.41 o 
   2   4   9        4.22        -.37      9.60 o 
   3   4   9        1.65        5.42     10.91 o 
  -3   5   9      107.48       98.59     15.43 o 
  -2   5   9       84.44       67.74     12.53 o 
  -1   5   9      265.01      248.87     19.48 o 
   0   5   9       73.15       74.91     13.12 o 
   1   5   9      246.68      218.61     37.91 o 
   2   5   9      161.31      182.31     15.03 o 
  -1   6   9       20.72       39.84     20.77 o 
   0   6   9       12.29        6.37     17.07 o 
   1   6   9        6.40      -17.13     25.87 o 
  -2   0  10      232.23      199.46     18.56 o 
   0   0  10      152.30      109.25     16.73 o 
   2   0  10        7.56       11.50     15.68 o 
  -3   1  10       50.95       79.51     26.91 o 
  -2   1  10      285.91      298.50     19.86 o 
  -1   1  10       35.04       49.97     22.47 o 
   0   1  10      514.11      515.94     34.14 o 
   1   1  10       18.88       23.75      9.48 o 
   2   1  10      576.68      531.29     27.71 o 
   3   1  10       18.59       19.93     11.67 o 
  -3   2  10        2.29        9.87     11.40 o 
  -2   2  10      148.81      131.66     13.69 o 
  -1   2  10        1.09        9.55     11.29 o 
   0   2  10      109.12      128.04     41.42 o 
   1   2  10         .14       20.66     22.86 o 
   2   2  10       16.88       12.05     12.68 o 
   3   2  10        1.89        6.32     13.49 o 
  -2   3  10      172.70      161.81     15.98 o 
  -1   3  10       18.76       18.13     12.91 o 
   0   3  10      262.93      272.02     21.31 o 
   1   3  10        3.78      -11.81     12.16 o 
   2   3  10      257.35      241.52     27.06 o 
  -1   4  10       47.47       28.95     14.19 o 
   0   4  10       31.18       40.99     27.43 o 
   1   4  10       12.56       16.68     12.28 o 
  -1   0  11      126.74      151.32     31.10 o 
   0   1  11        3.90       16.54     22.86 o 
                                                 
